# Supplementary material for: Precision Oncology Insights into WNT Pathway Alterations in FOLFOX-Treated Early-Onset Colorectal Cancer in High-Risk Populations
Source: Cancers (Basel). 2025 Aug 29;17(17):2833. doi: 10.3390/cancers17172833 (PMC12427346; doi:10.3390/cancers17172833)
Supplement: Supplementary file 1 [file cancers-17-02833-s001.zip]

Archive with 1 entries (1 files):
- cancers-3826883-supplementary.pdf
